# Supplementary material for: Real-World Multimodal Machine Learning for Risk Enrichment Across the Alzheimer’s Disease Spectrum
Source: J Clin Med. 2026 Mar 16;15(6):2250. doi: 10.3390/jcm15062250 (PMC13026771; doi:10.3390/jcm15062250)
Supplement: Supplementary file 1 [file jcm-15-02250-s001.zip]

Archive with 1 entries (1 files):
- jcm-4138527-supplementary.pdf
